# Supplementary material for: Comparative Antagonistic Activities of Endolichenic Fungi Isolated from the Fruticose Lichens Ramalina and Usnea
Source: J Fungi (Basel). 2025 Apr 10;11(4):302. doi: 10.3390/jof11040302 (PMC12028183; doi:10.3390/jof11040302)
Supplement: Supplementary file 1 [file jof-11-00302-s001.zip]

Archive with 1 entries (1 files):
- jof-3433427-supplementary.pdf
